# Supplementary material for: Ethnobotany, Phytochemistry, and Pharmacological Activities of Ocimum Species in Low- and Middle-Income Countries: A Systematic Review
Source: Int J Mol Sci. 2026 Jun 18;27(12):5540. doi: 10.3390/ijms27125540 (PMC13300166; doi:10.3390/ijms27125540)
Supplement: Supplementary file 1 [file ijms-27-05540-s001.zip]

Archive with 1 entries (1 files):
- ijms-4354161-supplementary.pdf
